# Supplementary material for: Facilitating GL13K Peptide Grafting on Polyetheretherketone via 1-Ethyl-3-(3-dimethylaminopropyl)carbodiimide: Surface Properties and Antibacterial Activity
Source: Int J Mol Sci. 2021 Dec 29;23(1):359. doi: 10.3390/ijms23010359 (PMC8745129; doi:10.3390/ijms23010359)
Supplement: Supplementary file 1 [file ijms-23-00359-s001.zip]

Archive with 1 entries (1 files):
- ijms-1518592-supplementary.pdf
